# Supplementary material for: Factors Associated with Occurrence of Atelectasis during Sedation for Imaging in Pediatric Patients: A Retrospective Single Center Cohort Study
Source: J Clin Med. 2021 Aug 16;10(16):3598. doi: 10.3390/jcm10163598 (PMC8397091; doi:10.3390/jcm10163598)
Supplement: Supplementary file 1 [file jcm-10-03598-s001.zip]

Archive with 1 entries (1 files):
- jcm-1287602-supplementary.pdf
